# Supplementary material for: Evaluating the Necessity of Adaptive RT and the Role of Deformable Image Registration in Lung Cancer with Different Pathologic Classifications
Source: Diagnostics (Basel). 2023 Sep 15;13(18):2956. doi: 10.3390/diagnostics13182956 (PMC10527903; doi:10.3390/diagnostics13182956)
Supplement: Supplementary file 1 [file diagnostics-13-02956-s001.zip]

Archive with 1 entries (1 files):
- diagnostics-2560281-supplementary.pdf
